# Supplementary material for: Evaluation of Oil-Absorbing Film for Imprint Desorption Electrospray Ionization Mass Spectrometry Imaging (IDESI-MSI) on Biological Samples
Source: Metabolites. 2024 Mar 11;14(3):160. doi: 10.3390/metabo14030160 (PMC10972117; doi:10.3390/metabo14030160)
Supplement: Supplementary file 1 [file metabolites-14-00160-s001.zip]

Archive with 1 entries (1 files):
- metabolites-2873115-supplementary.pdf
